# Supplementary material for: Self-Assembly of the Block Copolymer Containing Discotic Mesogens Driven by Liquid Crystalline Ordering Effect
Source: Polymers (Basel). 2024 Nov 28;16(23):3339. doi: 10.3390/polym16233339 (PMC11644099; doi:10.3390/polym16233339)
Supplement: Supplementary file 1 [file polymers-16-03339-s001.zip]

Archive with 1 entries (1 files):
- polymers-3308788-supplementary.pdf
